# Supplementary material for: Isolation of the Novel Phage PHB09 and Its Potential Use against the Plant Pathogen Pseudomonas syringae pv. actinidiae
Source: Viruses. 2021 Nov 14;13(11):2275. doi: 10.3390/v13112275 (PMC8622976; doi:10.3390/v13112275)
Supplement: Supplementary file 1 [file viruses-13-02275-s001.zip]

Archive with 1 entries (1 files):
- viruses-1436966-supplementary.pdf
